# Supplementary material for: SGLT2 inhibition modulates NLRP3 inflammasome activity via ketones and insulin in diabetes with cardiovascular disease
Source: Nat Commun. 2020 May 1;11:2127. doi: 10.1038/s41467-020-15983-6 (PMC7195385; doi:10.1038/s41467-020-15983-6)
Supplement: Supplementary file 4 — Source Data [file 41467_2020_15983_MOESM4_ESM.xlsx]

## Sheet: Table 1
Group	Age	Sex	Body weight	BMI	Smoking	Systolic blood pressure	Diastolic blood pressure	Duration of diabetes	ACS	AMI	Multi-vessel CAD	PTCA	CABG	HbA1c	Glycated albumin	Fasting serum glucose	Fasting serum BHB	Uric acid	AST	ALT	Total cholesterol	Triglyceride	HDL cholesterol	LDL cholesterol	Creatinine	eGFR CKD-EPI	Fasting serum insulin	Fasting serum FFA	Antiplatelet/anticoagulant agents	Statin	Fibrate	ACE inhibitor/ARB	Diuretics	Calcium channel blockers	Beta blockers	Metformin
1	62.7	1	66	23.11	2	112	68	3.58	1	1	1	1	0	10.2	31.8	217	0.1782	4.7	15	17	152	133	47	78.4	0.77	97	7.37	742	1	1	0	1	0	0	1	1
1	67.9	1	63.55	25.65	2	110	69	4.58	0	0	1	1	0	7.5	21	117	0.2778	7.1	20	24	150	386	32	40.8	1.48	48	16.84	1271	1	1	0	0	0	1	1	1
1	63.1	2	56.2	24.98	1	111	54	12.58	1	0	1	0	1	6.4	15.6	109	0.027	4.2	43	38	164	235	48	69	0.51	103	15.22	368	1	1	0	0	0	0	1	1
1	69.8	1	75	25.95	2	121	80	12.58	1	1	0	1	0	8	18.5	170	0.0713	1.8	12	24	118	117	45	49.6	0.72	95	NA	364	1	1	0	1	0	0	1	1
1	67.3	1	78	25.62	2	134	76	17.58	0	0	1	1	0	9.5	21.6	221	0.0812	3.2	24	12	91	123	29	37.4	0.8	93	24.86	367	1	1	0	0	0	0	0	1
1	52	1	67.6	23.92	2	117	73	1.83	1	1	0	1	0	7.3	16.1	133	0.026	5.5	15	19	102	117	44	34.6	0.9	99	28.51	121	1	1	0	0	0	0	1	1
1	71.8	2	46.4	23.44	1	143	74	22.58	0	0	1	1	0	8.9	25.5	157	0.033	3.2	26	22	161	89	43	100.2	0.54	95	7.6	443	1	1	0	0	0	0	0	1
1	64.8	1	60.15	23.32	3	123	74	8.58	0	0	1	1	0	10.2	22.5	191	0.132	4.4	16	27	139	79	60	63.2	1.11	70	20.22	447	1	1	0	1	0	0	0	1
1	76.8	2	59	28.85	1	121	49	14.58	0	0	1	1	0	6.4	17.3	131	0.163	4.2	23	21	141	74	51	75.2	0.72	82	5.68	690	1	1	0	1	1	1	0	1
1	69	2	63	27.63	1	135	70	2.67	0	0	1	1	0	6.5	13.5	96	0.021	3.7	15	9	145	101	50	74.8	0.74	84	9.49	79	1	1	1	1	1	0	1	1
1	66.6	1	73.15	27.8	2	166	90	27.58	0	0	1	1	0	7.2	19.2	135	0.2232	5.8	23	25	106	72	49	42.6	0.9	89	3.01	362	1	1	0	1	0	0	1	1
1	72.7	1	72	23.35	1	128	65	7.58	1	1	0	1	0	6.2	15.8	140	0.029	6.7	20	22	116	79	37	63.2	0.98	77	3.97	496	1	1	0	1	0	0	1	1
1	57.9	1	73.45	27.01	1	109	75	1.75	0	0	0	0	0	7.2	17.1	134	0.024	7.3	37	40	142	141	39	74.8	0.98	85	12.15	348	1	1	0	1	0	0	0	1
1	59.7	1	67	25.62	1	156	93	4.58	0	0	0	0	0	7.2	20.2	185	0.103	6.2	27	26	82	112	26	33.6	1.22	64	18.99	816	1	1	0	1	1	1	1	1
1	74.3	1	75.9	28.12	2	132	71	8.58	1	1	1	1	0	7.6	20.9	153	0.0356	3	24	15	139	51	57	71.8	1.01	73	5.57	376	1	1	0	1	0	0	1	1
1	70.6	1	61.65	24.08	2	133	79	4.58	1	1	1	1	0	6.7	17.3	124	0.024	4.6	25	17	160	179	42	82.2	1.02	74	7.36	236	1	1	1	0	0	0	1	1
1	76.7	1	75	26.2	2	127	84	3.33	1	1	1	1	0	6.9	14.7	116	0.021	5.9	28	26	123	126	37	60.8	1.06	68	13.58	270	1	1	0	1	0	0	0	1
1	49.8	1	70	25.71	3	135	59	14.58	1	1	1	1	0	6.9	16.6	149	0.024	4.9	19	19	120	128	42	52.4	0.82	104	6.5	234	1	1	0	0	0	0	1	1
1	59.7	2	68.8	28.9	1	144	90	16.58	0	0	1	1	0	7.2	22.8	198	0.061	5.6	22	24	139	290	38	43	0.82	79	11.53	452	1	1	0	0	0	0	1	1
1	77.6	2	57	27.04	1	146	71	36.58	1	0	1	1	0	7.7	23.7	175	0.058	3.3	23	17	137	184	35	65.2	0.73	80	9.25	402	1	1	0	1	0	1	1	1
1	56.8	1	95.3	37.18	1	130	78	8.58	0	0	1	0	1	8	20.7	172	0.036	4.9	24	31	145	182	48	60.6	0.73	104	9.6	410	1	1	0	1	0	0	1	1
1	65.4	1	76	29.32	2	131	80	6.83	0	0	1	1	0	6.9	20.2	119	0.159	6.8	46	50	140	167	31	75.6	0.92	87	7.91	963	1	1	0	0	0	0	1	1
1	58.4	1	97.4	33.27	2	121	72	2.58	0	0	1	1	0	7.5	14.7	142	0.022	7.3	26	35	136	179	36	64.2	1.33	59	28.23	296	1	1	0	1	0	0	1	0
1	61	1	71	26.14	3	151	84	7.58	1	1	1	1	0	5.7	11.3	98	0.024	5	39	12	112	277	30	26.6	0.94	88	9.65	399	1	1	0	1	0	1	1	1
1	59.8	2	58	23.83	1	128	78	7.58	0	0	1	1	0	6.9	16.9	138	0.059	6	101	116	138	115	44	71	0.76	86	7.31	580	1	1	0	0	0	0	0	1
1	45.3	2	79	27.99	1	124	83	0.5	0	0	0	0	0	7.6	15.6	130	0.146	6.3	43	56	207	263	43	111.4	0.83	86	10.5	1061	0	0	0	0	0	0	0	1
1	69.2	1	62.4	23.31	2	121	58	27.58	1	0	1	0	1	6.4	15.6	127	0.13	4.4	22	23	132	73	51	66.4	0.87	89	3.27	494	1	1	0	1	0	0	0	1
1	73.6	2	64	25.8	1	119	69	0.42	0	0	0	0	0	8.3	17.2	159	0.063	NA	52	67	222	239	49	125.2	0.58	92	18.93	474	1	0	0	1	1	0	1	1
1	70.8	1	89	32.8	2	138	78	3.58	0	0	0	0	0	8.3	24.2	189	0.033	3.8	30	39	166	127	NA	NA	1.23	59	16.16	513	1	1	1	1	0	0	1	1
1	69.5	2	68.05	27.5	1	142	76	4.58	1	0	0	1	0	7.4	17.5	131	0.031	3.3	34	28	164	102	77	66.6	0.72	86	8.47	342	1	1	0	1	0	1	1	1
1	71.1	1	66.35	24.88	1	115	63	9.58	0	0	1	1	0	8.3	18.7	167	0.03	4.3	18	23	108	114	42	43.2	0.85	88	8.63	521	1	1	0	1	0	0	1	1
1	46.6	1	NA	26.7	1	113	73	2.67	0	0	0	0	0	5.7	13.5	131	0.036	6.4	19	20	221	252	50	120.6	0.84	105	23.85	529	0	0	0	0	0	0	0	1
2	69.8	1	NA	28.6	3	120	82	12.58	1	1	0	1	0	7.9	17.8	128	0.0603	5.5	29	32	119	100	38	61	0.85	89	17.24	377	1	1	0	1	0	0	0	1
2	63.9	1	56.4	24.16	2	126	88	12.58	1	1	1	1	0	8.3	25.2	130	0.1211	3.5	22	33	73	75	28	30	0.73	99	4.81	412	1	1	0	1	0	0	1	1
2	78.3	1	73.05	26.19	1	NA	NA	16.58	0	0	1	1	0	7.6	23.4	158	0.0294	5	32	27	125	108	49	54.4	1.14	62	7.62	256	1	1	0	0	1	0	1	1
2	64.9	1	69.7	23.86	3	125	66	3.42	0	0	1	1	0	7.9	19.1	150	0.0354	4.2	16	17	128	213	37	48.4	0.9	90	5.12	542	1	1	0	0	0	0	0	1
2	60.5	1	71	25.1	3	137	80	2.58	1	1	0	1	0	6.4	17.3	124	0.0162	5.2	23	38	88	77	42	30.6	0.96	86	9.16	220	1	1	0	0	0	0	1	1
2	70.4	2	63.3	25.98	1	95	59	27.58	1	1	1	1	0	7.4	14.8	144	0.0342	4.9	22	25	118	139	38	52.2	0.78	78	16.92	323	1	1	1	0	0	0	1	1
2	60.3	1	72	26.66	2	145	76	12.58	1	0	1	1	0	6.9	20.6	108	0.0203	6.3	20	14	131	120	42	65	1.7	43	8.09	289	1	1	0	1	0	1	0	1
2	63.2	1	57.9	23.88	2	107	52	14.58	0	0	1	1	0	8.8	25.8	169	0.03	4.1	21	32	83	179	27	20.2	0.75	98	3.63	279	1	1	1	1	0	0	1	1
2	65	1	72.15	27.39	2	113	61	6.58	0	0	1	0	0	7.7	20.9	149	0.0322	3.4	19	25	104	108	36	46.4	0.86	92	5.88	310	1	1	0	1	0	1	1	1
2	77.3	1	69	26.95	2	122	73	9.58	1	1	1	0	1	6.4	17.2	123	0.0401	6.9	31	19	133	55	58	64	0.93	79	8.95	355	1	1	0	0	0	0	1	0
2	56	1	85.5	29.04	1	122	83	4.58	1	0	1	1	0	6.9	16.2	124	0.061	5.4	22	35	131	180	41	54	0.83	99	9.16	569	1	1	0	1	0	0	1	1
2	53.5	1	64.55	24.75	2	106	64	5.08	1	0	0	1	0	6.6	15.2	125	0.0258	5	17	29	133	143	41	63.4	0.86	100	6.93	212	1	1	0	1	0	0	1	1
2	70.5	1	79.4	26.75	2	125	90	10.58	0	0	1	0	0	8.1	21	145	0.072	6.9	22	23	117	229	33	58.8	0.83	80	12.1	592	1	1	0	1	0	0	1	1
2	65.8	1	72.3	26.27	3	138	84	6.58	1	0	1	1	0	6.6	15.4	118	0.034	4.4	25	19	89	196	38	11.8	0.74	97	6.04	337	1	1	0	1	0	0	1	1
2	63.6	2	54	23.37	1	146	73	13.58	0	0	1	0	1	7.2	19.2	115	0.031	5.7	20	16	146	152	47	68.6	0.98	62	3.99	525	1	1	0	0	0	0	0	1
2	69.6	2	77.2	28.53	1	104	57	2.58	0	0	0	0	0	6.8	16.6	127	0.05	4.7	25	27	213	164	52	128.2	0.72	86	18.81	561	0	0	0	0	0	0	0	1
2	46.7	1	100.9	31.63	2	128	73	7.58	1	1	1	1	0	6.7	13	132	0.021	6.4	17	28	161	159	51	78.2	0.93	98	5.41	191	1	1	0	1	1	0	1	1
2	45	1	103.7	31.9	3	153	89	12.58	0	0	1	0	0	8.9	24.3	221	0.085	5.2	29	45	113	535	24	-18	0.78	110	11.71	511	1	1	1	1	0	1	1	1
2	68	1	69	24.45	2	131	82	12.58	0	0	1	0	0	6.4	15.3	94	0.161	4.5	37	42	142	48	55	77.4	0.87	89	4.18	501	1	1	0	0	0	0	0	1
2	52.3	1	83.35	28.08	2	120	79	9.58	1	0	1	0	1	6.3	13.6	129	0.016	4.8	29	53	171	470	39	38	0.82	102	9.72	275	1	1	0	1	0	0	0	1
2	64.7	1	70.4	26.73	1	124	71	5.58	1	1	1	1	0	6.5	17.1	131	0.038	5	21	15	155	165	55	67	0.84	93	5.2	385	1	1	1	1	0	0	1	1
2	46.2	1	114.2	35.76	3	141	91	0.5	0	0	0	0	0	9.3	16.8	144	0.064	6.4	26	37	203	232	29	127.6	0.85	105	18.5	275	0	0	0	0	0	0	0	1
2	66.3	1	64	24.15	2	129	84	17.58	1	0	1	1	0	7.3	19	167	0.195	2.2	17	18	139	138	37	74.4	0.78	95	7.71	415	1	1	0	1	0	1	0	1
2	53.3	2	61.5	25.14	1	126	86	1.92	1	1	0	1	0	6.4	14.7	123	0.034	3.7	33	35	147	143	64	54.4	0.59	105	5.04	536	1	1	0	1	0	0	0	1
2	79.2	2	50.95	22.23	3	110	59	24.58	1	0	1	1	0	6.2	18.4	105	0.05	2.8	18	9	136	88	55	63.4	0.53	91	6.61	490	1	1	0	1	0	0	0	1
2	71.9	1	82.4	27.85	1	142	80	6.83	0	0	1	1	0	6.5	14.9	126	0.041	4.8	17	15	136	123	42	69.4	0.84	88	8.76	523	1	1	0	0	0	0	1	1
2	65.1	1	57.5	22.89	1	153	86	4.75	0	0	1	0	0	7	18.7	155	0.055	3.1	20	28	147	137	38	81.6	0.99	80	11.99	422	1	1	0	1	0	0	0	1
2	70.4	1	69.35	25.44	1	144	80	0.42	1	0	1	1	0	6.6	13.6	124	0.063	4.1	37	48	156	222	44	67.6	0.72	95	14.59	475	1	1	0	1	0	0	0	0
2	70.3	1	80	26.73	2	147	89	0.42	0	0	1	0	0	6.4	16.4	127	0.121	3.6	24	21	129	85	39	73	0.79	92	9.14	469	1	1	0	0	0	0	0	0

## Sheet: Table 2, Fig.2
Group	Glycated albumin_1	Glycated albumin_2	Fasting serum glucose_1	Fasting serum glucose_2	Fasting serum BHB_1	Fasting serum BHB_2	Uric acid_1	Uric acid_2	AST_1	AST_2	ALT_1	ALT_2	Total cholesterol_1	Total cholesterol_2	Triglyceride_1	Triglyceride_2	HDL cholesterol_1	HDL cholesterol_2	LDL cholesterol_1	LDL cholesterol_2	Creatinine_1	Creatinine_2	eGFR CKD-EPI_1	eGFR CKD-EPI_2	Fasting serum insulin_1	Fasting serum insulin_2	Fasting serum FFA_1	Fasting serum FFA_2	Body weight_1	Body weight_2	Spot urine UGCR_1	Spot urine UGCR_2
1	31.8	24.7	217	105	0.1782	0.041	4.7	5.3	15	16	17	17	152	135	133	80	47	37	78.4	82	0.77	0.73	97	99	7.37	6.56	742	270	66	NA	7.89	8.81
1	21	17.2	117	162	0.2778	0.076	7.1	6.8	20	18	24	23	150	130	386	249	32	42	40.8	38.2	1.48	1.62	48	43	16.84	26.21	1271	460	63.55	NA	0.05	0.04
1	15.6	13.4	109	129	0.027	0.175	4.2	5	43	27	38	20	164	114	235	113	48	38	69	53.4	0.51	0.6	103	98	15.22	5.57	368	930	56.2	56.2	0.07	0.05
1	18.5	17.3	170	156	0.0713	0.062	1.8	2.1	12	23	24	28	118	145	117	213	45	45	49.6	57.4	0.72	0.86	95	88	NA	NA	364	505	75	75.4	13.96	0.24
1	21.6	17.1	221	184	0.0812	0.054	3.2	5.4	24	32	12	36	91	105	123	126	29	35	37.4	44.8	0.8	0.93	93	85	24.86	19.16	367	335	78	79.85	15.77	0.26
1	16.1	15.5	133	112	0.026	0.039	5.5	4.3	15	18	19	26	102	105	117	111	44	44	34.6	38.8	0.9	0.89	99	99	28.51	15.39	121	303	67.6	68	0.16	0.11
1	25.5	22.4	157	194	0.033	0.036	3.2	3.8	26	34	22	31	161	186	89	164	43	41	100.2	112.2	0.54	0.61	95	92	7.6	9.37	443	543	46.4	48.2	0.15	7.15
1	22.5	18.1	191	167	0.132	0.304	4.4	5.7	16	18	27	16	139	128	79	96	60	55	63.2	53.8	1.11	1.34	70	56	20.22	6.15	447	432	60.15	58	6.66	0.1
1	17.3	19.8	131	207	0.163	0.027	4.2	5.2	23	22	21	24	141	162	74	185	51	47	75.2	78	0.72	0.79	82	73	5.68	10.15	690	446	59	59	0.14	0.79
1	13.5	12.3	96	92	0.021	0.018	3.7	3.6	15	19	9	12	145	136	101	99	50	51	74.8	65.2	0.74	0.74	84	84	9.49	12.59	79	124	63	61	0.06	0.06
1	19.2	19.1	135	196	0.2232	0.099	5.8	5.6	23	23	25	37	106	171	72	163	49	53	42.6	85.4	0.9	1	89	78	3.01	2.87	362	362	73.15	74.4	0.07	0.08
1	15.8	16.8	140	144	0.029	0.053	6.7	6.7	20	26	22	26	116	135	79	94	37	36	63.2	80.2	0.98	1	77	75	3.97	5.79	496	397	72	74.2	0.06	0.06
1	17.1	15.3	134	148	0.024	0.044	7.3	5	37	38	40	38	142	147	141	163	39	38	74.8	76.4	0.98	0.95	85	88	12.15	21.14	348	538	73.45	71.5	0.04	0.04
1	20.2	16.8	185	173	0.103	0.121	6.2	6.6	27	25	26	28	82	94	112	174	26	28	33.6	31.2	1.22	1.35	64	57	18.99	25.4	816	1080	67	66.8	0.29	0.07
1	20.9	14.8	153	97	0.0356	0.106	3	2.6	24	18	15	9	139	139	51	98	57	50	71.8	69.4	1.01	0.84	73	87	5.57	6.66	376	652	75.9	74.8	0.17	0.05
1	17.3	16.7	124	117	0.024	0.026	4.6	3.9	25	23	17	18	160	122	179	94	42	50	82.2	53.2	1.02	0.99	74	77	7.36	10.35	236	355	61.65	61.6	0.17	0.07
1	14.7	14.7	116	120	0.021	0.022	5.9	5.8	28	24	26	21	123	127	126	130	37	35	60.8	66	1.06	1.14	68	62	13.58	13.95	270	257	75	74.3	0.04	0.03
1	16.6	17.3	149	168	0.024	0.069	4.9	5.2	19	26	19	24	120	141	128	135	42	46	52.4	68	0.82	0.83	104	103	6.5	5.87	234	310	70	70.2	0.06	0.08
1	22.8	19.2	198	112	0.061	0.066	5.6	5.2	22	22	24	22	139	133	290	269	38	35	43	44.2	0.82	0.76	79	86	11.53	7.79	452	463	68.8	68	5.49	0.07
1	23.7	23.5	175	136	0.058	0.048	3.3	3.6	23	20	17	14	137	134	184	161	35	33	65.2	68.8	0.73	0.66	80	85	9.25	4.92	402	533	57	58	0.51	0.73
1	20.7	18.5	172	174	0.036	0.026	4.9	5.6	24	35	31	42	145	143	182	171	48	44	60.6	64.8	0.73	0.7	104	105	9.6	27.95	410	370	95.3	95.75	0.11	0.14
1	20.2	19.7	119	133	0.159	0.268	6.8	6.5	46	38	50	38	140	143	167	150	31	31	75.6	82	0.92	0.92	87	87	7.91	5.91	963	920	76	76.5	0.05	0.04
1	14.7	11.6	142	110	0.022	0.05	7.3	6.5	26	27	35	37	136	139	179	244	36	35	64.2	55.2	1.33	1.09	59	74	28.23	35.6	296	604	97.4	NA	0.05	0.03
1	11.3	11.5	98	88	0.024	0.032	5	4.9	39	43	12	17	112	129	277	196	30	39	26.6	50.8	0.94	0.86	88	94	9.65	15.96	399	338	71	71.3	0.06	0.07
1	16.9	15.2	138	129	0.059	0.022	6	7.1	101	87	116	94	138	144	115	114	44	40	71	81.2	0.76	0.79	86	82	7.31	10.71	580	478	58	60.2	0.05	0.06
1	15.6	14.3	130	159	0.146	0.062	6.3	7	43	65	56	54	207	196	263	290	43	44	111.4	94	0.83	0.96	86	72	10.5	19.59	1061	624	79	78.6	0.04	0.04
1	15.6	16.9	127	118	0.13	0.045	4.4	3.9	22	30	23	27	132	128	73	73	51	47	66.4	66.4	0.87	0.7	89	97	3.27	2.78	494	479	62.4	64.5	0.08	0.06
1	17.2	12.8	159	113	0.063	0.042	NA	5.8	52	25	67	34	222	203	239	171	49	44	125.2	124.8	0.58	0.62	92	90	18.93	17	474	398	64	61.6	0.07	0.05
1	24.2	18.4	189	94	0.033	0.016	3.8	3.4	30	25	39	31	166	148	127	132	NA	38	NA	83.6	1.23	1.16	59	63	16.16	9.64	513	307	89	91.6	11.45	0.16
1	17.5	14.8	131	103	0.031	0.037	3.3	3.3	34	29	28	28	164	183	102	100	77	72	66.6	91	0.72	0.72	86	86	8.47	15.99	342	400	68.05	68.2	0.07	0.07
1	18.7	19	167	136	0.03	0.03	4.3	3.3	18	16	23	31	108	120	114	91	42	46	43.2	55.8	0.85	0.91	88	85	8.63	21.03	521	138	66.35	66	0.06	0.16
1	13.5	15.9	131	127	0.036	NA	6.4	5.3	19	22	20	36	221	239	252	274	50	45	120.6	139.2	0.84	0.85	105	104	23.85	21	529	333	NA	NA	0.04	0.05
2	17.8	15.7	128	146	0.0603	0.098	5.5	4.7	29	28	32	27	119	134	100	134	38	45	61	62.2	0.85	0.86	89	88	17.24	9.41	377	539	NA	72.6	0.25	45.36
2	25.2	26.6	130	127	0.1211	0.558	3.5	3.7	22	33	33	59	73	83	75	95	28	34	30	30	0.73	0.79	99	96	4.81	1.39	412	497	56.4	55	9.52	125.24
2	23.4	19.2	158	128	0.0294	0.037	5	4.8	32	24	27	22	125	112	108	82	49	48	54.4	47.6	1.14	1.09	62	65	7.62	4.83	256	282	73.05	72.8	0.06	33.21
2	19.1	17.6	150	100	0.0354	0.157	4.2	4.5	16	19	17	12	128	131	213	98	37	46	48.4	65.4	0.9	0.86	90	92	5.12	2.68	542	498	69.7	67.5	0.36	32.91
2	17.3	15.8	124	124	0.0162	0.048	5.2	5	23	18	38	23	88	120	77	199	42	37	30.6	43.2	0.96	1.1	86	73	9.16	5.14	220	456	71	71.2	0.05	34.51
2	14.8	13.3	144	148	0.0342	0.115	4.9	4.5	22	20	25	16	118	125	139	120	38	40	52.2	61	0.78	0.57	78	95	16.92	14.61	323	565	63.3	63	0.18	0.19
2	20.6	24.7	108	169	0.0203	0.027	6.3	7	20	17	14	13	131	125	120	90	42	49	65	58	1.7	1.78	43	41	8.09	2.54	289	181	72	68.5	0.31	43.34
2	25.8	22.4	169	160	0.03	0.489	4.1	5	21	23	32	25	83	91	179	118	27	29	20.2	38.4	0.75	0.73	98	99	3.63	1.73	279	523	57.9	53.5	0.4	65.66
2	20.9	15.7	149	117	0.0322	0.034	3.4	3.3	19	26	25	25	104	129	108	120	36	57	46.4	48	0.86	0.81	92	94	5.88	5.77	310	343	72.15	72	0.11	0.14
2	17.2	16.6	123	128	0.0401	0.087	6.9	5.2	31	24	19	21	133	152	55	76	58	64	64	72.8	0.93	1.04	79	69	8.95	6.09	355	593	69	69	0.73	36.11
2	16.2	16.6	124	115	0.061	0.476	5.4	4.2	22	26	35	41	131	117	180	113	41	38	54	56.4	0.83	0.84	99	99	9.16	7.88	569	487	85.5	85.1	0.05	43.63
2	15.2	13.9	125	110	0.0258	0.056	5	4.3	17	22	29	25	133	129	143	111	41	43	63.4	63.8	0.86	0.83	100	100	6.93	5.27	212	414	64.55	63.8	0.05	29.39
2	21	18.3	145	141	0.072	0.129	6.9	6.5	22	22	23	24	117	114	229	219	33	41	58.8	29.2	0.83	0.93	80	83	12.1	10.04	592	479	79.4	75	0.11	56.9
2	15.4	16.3	118	109	0.034	0.058	4.4	4.2	25	21	19	18	89	116	196	193	38	39	11.8	38.4	0.74	0.93	97	86	6.04	3.94	337	374	72.3	71	0.07	53.34
2	19.2	18.3	115	118	0.031	0.235	5.7	6.6	20	31	16	25	146	114	152	146	47	33	68.6	51.8	0.98	0.95	62	64	3.99	2.57	525	1215	54	53	0.12	58.9
2	16.6	15.6	127	133	0.05	0.056	4.7	4	25	23	27	25	213	198	164	155	52	43	128.2	124	0.72	0.81	86	74	18.81	14.16	561	541	77.2	73	0.31	48.25
2	13	12.7	132	124	0.021	0.03	6.4	5	17	19	28	30	161	162	159	212	51	45	78.2	74.6	0.93	0.77	98	109	5.41	4.16	191	287	100.9	100.7	0.04	36.84
2	24.3	22.6	221	218	0.085	0.487	5.2	4.7	29	28	45	30	113	151	535	1281	24	21	-18	-126.2	0.78	1.16	110	76	11.71	6.62	511	1116	103.7	100.2	7.77	98.36
2	15.3	16.8	94	119	0.161	0.523	4.5	3.4	37	31	42	35	142	146	48	53	55	58	77.4	77.4	0.87	0.81	89	92	4.18	5.26	501	821	69	70	0.06	32.18
2	13.6	13	129	105	0.016	0.27	4.8	3.7	29	31	53	48	171	139	470	71	39	51	38	73.8	0.82	0.74	102	107	9.72	6.72	275	611	83.35	80	0.09	28.11
2	17.1	16.6	131	136	0.038	0.127	5	3.7	21	23	15	13	155	107	165	102	55	39	67	47.6	0.84	0.75	93	97	5.2	5.78	385	597	70.4	70.7	0.04	26.11
2	16.8	12.9	144	101	0.064	0.432	6.4	5.7	26	19	37	26	203	207	232	182	29	34	127.6	136.6	0.85	0.93	105	99	18.5	9.28	275	421	114.2	108	0.47	40.7
2	19	16.3	167	133	0.195	0.238	2.2	2.8	17	15	18	14	139	137	138	109	37	41	74.4	74.2	0.78	0.95	95	83	7.71	7.5	415	668	64	62.1	1.02	47.95
2	14.7	14.9	123	117	0.034	0.071	3.7	3.3	33	19	35	20	147	133	143	83	64	64	54.4	52.4	0.59	0.67	105	101	5.04	6.72	536	526	61.5	58	0.06	47.46
2	18.4	18.4	105	140	0.05	0.127	2.8	3.5	18	21	9	10	136	156	88	88	55	67	63.4	71.4	0.53	0.68	91	84	6.61	8.59	490	726	50.95	48.1	0.1	84.05
2	14.9	14.2	126	117	0.041	0.126	4.8	3.4	17	19	15	20	136	145	123	87	42	45	69.4	82.6	0.84	0.94	88	81	8.76	9.86	523	664	82.4	78.95	0.07	47.28
2	18.7	16.9	155	122	0.055	0.034	3.1	2.6	20	15	28	16	147	121	137	179	38	34	81.6	51.2	0.99	0.98	80	81	11.99	7.89	422	403	57.5	56.4	2.64	62.11
2	13.6	14.6	124	109	0.063	0.045	4.1	4	37	30	48	34	156	146	222	224	44	44	67.6	57.2	0.72	0.8	95	91	14.59	15.91	475	436	69.35	68.5	0.06	40.18
2	16.4	13.1	127	102	0.121	0.536	3.6	3.9	24	25	21	21	129	106	85	70	39	37	73	55	0.79	0.76	92	93	9.14	5.42	469	955	80	77.8	0.11	42.3

## Sheet: Fig. 3a
Group	Baseline_IL-1β_1	Baseline_IL-1β_2	Baseline_IL-1β_3	Day 30_IL-1β_1	Day 30_IL-1β_2	Day 30_IL-1β_3
1	1456.3	1077.8	1383.44	6048.8	5944.44	5189.68
1	727.98	899.92	619	1708.92	2035.2	2477.96
1	1463.48	1589.68	1979.36	3190.68	3171.68	2734.88
1	2077.56	1980.48	2361.52	1280	1793.8	1369.36
1	2756.94	2842.86	2931.72	2382.14	2275.66	2071.62
1	5924.08	6660.4	7494.64	5385.48	5666.92	5816.76
1	1342.28	1088.96	1284.68	1301.84	1405.8	1141.84
1	5429.92	5827.64	6402.24	5246.24	4907.2	4463.28
1	4335.36	4648.8	5173.88	1547.68	1563.56	1283.88
1	4782.8	4399.64	3980.92	807.96	1450.52	1185.12
1	9172.12	8426.32	8540.24	4923.36	6055.76	5376.64
1	6829.84	6581.56	6362.36	2232.52	1898.92	1938.24
1	1193	1319.6	1310.96	1024.92	1666.8	1842.68
1	3744.16	4001.64	4499.84	1886.64	1334.08	1595.52
1	10619.8	11990.4	10830.7	2960.6	3746.72	3971.56
1	1042.68	918.04	1120.64	919.96	1059.24	976.84
1	1562.64	1473.08	1573.84	4524.48	4091.68	4629.96
1	7936.56	7686.04	8188.2	8021.08	8320.88	8743.8
1	5906.48	5560.48	5423.84	3450.64	2753.28	2168.28
1	3084	2261.96	2062.48	1317.88	883.44	846.2
1	4145.64	4672.84	3955.84	4740.64	4370.44	3515.12
1	4148.8	3624.6	4715.72	5492.8	5259.24	4916.88
1	4285.36	4784.96	4365.56	2314.12	2575.84	2126.6
1	6172.36	6713.8	6864.28	5527.12	7146.36	6470.72
1	7168.76	7444.6	7673.36	2662.72	2635.12	2066.68
1	200.52	169.68	143.88	352.92	366.32	297.36
1	4380.68	3242.6	3786.64	3401.4	3279.72	2812.4
1	1567.76	1159.64	1790.4	2807.68	2379.92	2644
1	2719.56	2591.8	3331.84	3582.28	3343.4	3799.12
1	887.04	853.4	809.44	3583.6	2671.68	3000.88
1	1874.12	1600	1703.2	4866.68	6310.8	4862.92
1	861.56	1030.16	956.48	580.88	517.36	336.96
2	1097.86	890.66	1456.3	743.88	1110.2	918.52
2	3173.16	3296.88	3033.04	1272.2	1383.48	1503.36
2	1010.8	764.64	913.68	672.88	552.8	408.28
2	4354.44	4656.48	4222.96	927.84	911.52	1083
2	3438	3741.16	3768.64	2238.8	2117.56	2005.48
2	4883.84	4436.96	4070.28	1994.2	2067.04	2397
2	4626.2	5096.12	5356.96	2024.84	2054.64	2169.2
2	8152.44	9289.12	9863.72	7561.8	7031.28	7743.36
2	1345.04	1530.48	1434.76	1754.24	1635.64	1416.76
2	5502.68	5642.16	5588.16	4877.16	4052.56	3743
2	5032.96	4191.4	5377.2	2986.92	3261.48	3897.44
2	3174.64	3195.68	3151.16	2848.96	3477.8	3916.12
2	1638.2	1277.96	1458.16	2375.08	2771	2733.64
2	3032.44	3167.12	2467.12	1697.92	2371.2	2110.24
2	1424.2	1754.44	1824.04	1727.6	1698.28	1553.04
2	1203.24	1661.12	1042.64	2289.52	1707.12	1635.52
2	5312.4	6470.92	6305.76	4179.44	5065.08	4692.8
2	6977.2	4943.36	5893.52	518.52	522.76	541.36
2	4485.82	4986.02	5251.88	4365.12	3715.4	3663.52
2	789.24	605.76	635.76	653.68	653.56	457.48
2	3871.88	3966.32	4595.56	5496.84	5356.16	5732.8
2	2521.72	3182.8	2416.24	1104.52	847.56	1547.68
2	3438.08	4154.36	4306.96	3502.48	3083.24	3696.84
2	2322.52	2086.72	2510.76	1427.56	1200.2	1647.64
2	6767.32	5585.8	4929.4	1149.4	1131.4	1153.6
2	4385.32	4510.96	4022.48	1111.08	852.92	1327.64
2	5640.48	6015.36	5548.4	5298.56	4089.16	3742.68
2	3448.28	3940.16	4125.04	5239	4450.2	5920.6
2	3642.04	3207.44	4300.68	2769.2	2347.92	2098.92

## Sheet: Fig. 3b
Group	Baseline_IL-1β_1	Baseline_IL-1β_2	Baseline_IL-1β_3	Day30_IL-1β_1	Day30_IL-1β_2	Day30_IL-1β_3
1	1555.84	1478.5	1371.32	3033.8	2501.68	2222.28
1	2742.76	2605.32	2532.8	6144.84	6565.48	6860.16
1	1232.24	1145.8	1073.16	1794.76	1904.52	2130
1	1931.96	2316.32	2417.92	886.16	1067.56	1015.8
1	1059.14	1261.76	1242.42	1585.58	1658.4	1289.22
1	3906.56	4380.44	3687.72	3910.56	3666.92	4091.68
1	610.44	658.4	815.8	1104.08	1016.76	1063.76
1	2191.48	2101.28	2741.44	865.04	1079.56	1086.76
1	3967.56	4025.56	4522.36	1086	1251.4	1664.36
1	859.16	579.28	826.44	323.24	508.2	648.12
1	2911.36	3032.72	2757.76	4338.2	3483	4198.28
1	1989.76	1383.44	1348.2	1388.56	1870.96	2349.16
1	1366	1200.08	980.36	1341.2	1107.4	979.28
1	962.44	983.08	951.36	2693.88	3566.16	2999.52
1	6385.92	5805.64	6569.08	1738.92	1509.76	1646.76
1	1138.08	1091.64	1150.28	3494.48	2727.64	2916.76
1	5698.44	6186.32	5612.52	5662.4	6022
1	4848.36	4707.68	5148.32	7432.8	6344	6526.16
1	2839.12	2668.24	2930.32	4804.76	5661.84
1	822.6	1102.12	1167.88	3751.4	3024.48
1	3600.56	3020.84	2879.4	5152.88	4597.84
1	920.6	1151	1190.4	1473.28	1297.84
1	3886.32	4195		2661.68	2660.6
1	2262.96	2488.4	3505.52	4673.68	5488.08
1	1601.96	1016.2	1435.04	1758.84	2092.96
1	411.64	434.76		152.6	98.2
1	1831.8	2216.96	1948.96	2136.96	2235.68
1	2510.84	3266.2		3860.4	3871.88
1	4315.72	3221.84		1540.24	1440.48
1	678.44	670.36		1208.44	1244.96
1	428.72	767.24		5275.68	5507.92
1	758.12	814.76	802.12	611.2	572.32
2	1900.88	1966.64	1714.06	3606.6	3665.72	3553.68
2	2632.24	2113.68	2266.64	1065.6	1149.64	1185.04
2	2441.72	2201.92	2376.72	8608.72	8189.28	7209.76
2	2319.8	2138.8	2228.4	779.2	598.32	643.56
2	2315.08	1621.8	1972.2	1578.4	1255.12	1544.48
2	741	769.92	704.92	459.32	605.48	582.16
2	3210.36	3554.8	3479.64	1306.8	1249.48	1367.12
2	4536.64	3784.4	3558.16	3408.6	3073.84	3567.28
2	704.32	487.44	619	741.84	735.32	891.68
2	2830.8	3247.08	3509.52	1633.44	2082.16	2172.6
2	1343.4	1498.56	1501.32	492.04	642.64	718.8
2	2721	2534.6	2508.64	1369.72	1001.04	1412.88
2	3577.24	4159.92	3627.32	4453.72	4929.28
2	1776.72	1670.72	1932.68	2143.88	960.8	1917.8
2	2986.24	2183.2	2262.36	1964.8	1447.6	1510.2
2	773.08	691.12	1013.8	993.6	916.28
2	3911.4	3651.96	3240.44	828.2	998.76
2	5096.56	4614.08	5473.84	183	183.76
2	4419.48	4399.08	3917.9	3402.88	3016.12	3079.72
2	1082.32	1340.24	1107.92	683	710.04
2	2517.92	2087.36	1796.88	865.68	1078.76
2	1024.44	974.48	862.76	634.72	645.76
2	1507.28	1071.24		2164.92	2588.84
2	1156.92	1180.44		846.68	937.12
2	2963.68	2656.6		1111.2	1249.4
2	5416.16	5462.16	5632.64	1017.4	915.44
2	2689.64	2189.96	1798.44	1969.8	2043.56
2	1777.12	1523.52	2032.08	1605.96	1391.04
2	1969.48	1843.76		1596.6	1419.64

## Sheet: Fig. 3c
Group	Baseline_TNF-α_1	Baseline_TNF-α_2	Day 30_TNF-α_1	Day 30_TNF-α_2
1	27.146	32.258	77.426	66.347
1	518.306	520.681	287.122	265.883
1	114.529	136.924	181.311	150.244
1	7.725	10.544	38.075	45.651
1	277.534	322.047	410.878	431.77
1	684.217	673.059	254.542	243.957
1	180.444	223.115	408.105	372.767
1	254.607	289.535	99.927	108.538
1	20.149	19.989	73.67	54.061
1	172.19	154.799	28.328	35.709
1	301.239	293.933	337.695	465.333
1	217.06	150.59	56.488	45.962
1	173.508	174.331	137.945	172.132
1	76.467	62.756	64.929	65.027
1	381.977	324.303	22.593	31.616
1	165.581	135.598	275.368	230.078
1	626.148	523.902	711.468	750.142
1	473.252	450.538	565.278	476.525
1	285.287	327.337	231.246	268.419
1	55.999	63.411	115.168	148.099
1	444.063	457.72	256.122	307.386
1	126.833	185.3	161.256	195.037
1	347.376	404.512	312.968	301.249
1	83.471	77.278	185.646	222.635
1	51.699	40.467	41.375	49.695
1	68.789	76.753	122.96	101.753
1	25.599	29.585	87.982	89.393
1	69.489	65.316	50.354	59.636
1	366.772	393.623	498.552	480.304
1	39.738	41.433	205.676	271.254
1	52.742	66.578	75.318	88.465
1	20.045	27.639	51.808	60.963
2	31.552	39.966	90.217	73.488
2	159.865	131.026	139.356	125.107
2	62.241	55.931	104.069	98.988
2	363.903	343.563	153.659	151.451
2	165.65	229.196	76.235	65.225
2	241.018	267.888	172.486	156.184
2	453.301	531.13	389.671	310.011
2	528.501	472.317	426.69	380.498
2	222.97	266.091	190.45	188.788
2	319.73	268.72	160.391	175.2
2	176.966	196.676	84.665	99.916
2	341.911	459.545	215.215	238.128
2	68.274	55.451	153.192	123.036
2	89.044	85.199	44.372	56.221
2	31.649	26.2	29.058	29.011
2	70.124	62.746	100.145	107.794
2	748.212	702.548	270.145	307.794
2	1530.91	1854.09	470.145	507.794
2	433.886	409.723	40.349	33.905
2	27.769	34.654	32.63	42.816
2	123.099	125.615	102.969	109.313
2	59.298	53.527	17.07	18.918
2	119.45	134.381	69.862	74.656
2	61.524	75.794	53.831	49.312
2	54.931	49.587	14.931	19.156
2	353.831	422.592	154.518	123.968
2	289.587	273.28	283.693	262.867
2	129.862	104.518	179.174	159.725
2	119.45	104.518	44.794	39.862

## Sheet: Fig. 3d
Group	Baseline_TNF-α_1	Baseline_TNF-α_2	Day 30_TNF-α_1	Day 30_TNF-α_2
1	18.619	20.724	274.992	294.739
1	525.861	553.785	372.582	295.282
1	158.026	196.214	258.214	263.911
1	185.935	190.946	109.627	126.803
1	182.676	163.623	299.38	368.91
1	630.908	576.226	339.81	325.912
1	275.724	286.457	454.934	477.489
1	156.894	197.711	123.284	143.078
1	54.527	49.418	71.942	50.192
1	185.453	212.985	12.648	10.797
1	425.632	505.931	694.134	627.324
1	181.044	176.607	114.865	140.845
1	106.375	91.198	72.401	65.255
1	44.516	51.469	108.606	134.922
1	251.746	230.486	21.678	22.264
1	114.017	146.711	315.056	304.532
1	795.449	778.319	428.844	498.77
1	400.792	445.087	631.937	622.539
1	317.051	287.079	380.885	346.066
1	37.913	40.475	126.056	161.276
1	206.009	233.555	245.391	277.847
1	83.02	104.158	110.928	95.463
1	254.712	288.781	232.335	280.29
1	64.291	65.415	181.704	206.763
1	35.322	25.711	11.129	11.843
1	67.914	59.449	36.619	22.497
1	14.493	18.106	41.57	54.358
1	74.496	67.639	62.782	58.739
1	536.819	510.625	316.421	301.889
1	32.842	34.446	224.956	266.4
1	32.595	49.633	47.6	61.999
1	31.127	42.282	44.089	56.028
2	39.187	35.808	135.422	152.691
2	433.318	333.929	296.507	256.983
2	178.796	181.51	686.808	718.886
2	363.903	311.842	171.876	120.951
2	375.472	321.834	161.443	156.71
2	162.579	178.271	127.365	107.407
2	1042.28	980.225	381.257	367.584
2	346.024	517.984	398.442	436.052
2	110.79	141.206	137.694	150.374
2	391.69	337.714	71.001	92.028
2	135.759	103.597	121.476	124.463
2	515.562	478.286	140.194	155.365
2	46.856	59.232	156.096	208.792
2	101.642	95.91	39.348	26.529
2	42.898	40.193	32.067	33.598
2	54.085	67.973	56.141	86.283
2	524.774	509.739	156.141	186.283
2	1086.79	1217.42	156.141	186.283
2	781.75	758.801	44.183	55.028
2	43.509	58.121	102.339	90.89
2	145.288	178.842	101.624	123.113
2	76.819	65.83	33.134	30.961
2	104.518	119.45	77.725	89.587
2	84.931	74.656	59.174	66.45
2	44.794	34.381	13.189	15.337
2	362.867	249.312	59.725	63.876
2	223.968	204.518	149.312	164.518
2	58.335	67.159	64.931	74.656
2	72.862	66.924	61.518	47.794

## Sheet: Fig. 3e-g
Fig. 3e
Group	Baseline	Day 30
1	3.021	7.388
1	0.569	0.081
1	0.164	0.082
1	0.906	0.476
1	0.555	0.213
1	0.206	1.915
2	1.198	0.541
2	0.205	0.019
2	0.061	0.046
2	0.496	0.308
2	0.147	0.04
2	4.753	2.104
Fig. 3f
Group	Baseline	Day 30
1	0.678	4.111
1	1.378	0.509
1	1.416	0.552
1	0.978	0.747
1	0.502	1.108
1	0.911	3.357
2	1.467	0.451
2	0.255	0.211
2	1.609	0.143
2	0.168	0.346
2	0.305	0.202
2	2.716	0.506
Fig. 3g
Group	Baseline	Day 30
1	0.865	18.2654
1	0.686	0.184962
1	0.561	0.866446
1	1.225	0.743926
1	1.775	0.934048
1	0.748	1.82683
2	1.2	0.21759
2	0.029	0.315417
2	3.809	0.218922
2	0.834	0.611319
2	0.111	0.119728
2	0.753	0.174983

## Sheet: Fig. 4a
LPS	-	+	+	+	+	+	+
ATP	-	+	+	+	+	+	+
BHB (mM)	-	-	1	10	20	30	-
MCC950	-	-	-	-	-	-	+
	20.88	598.8	291.12	202.12	194.92	59.44	291.88
	21.88	592.96	324.56	392.44	180.52	53.2
	27.5
	22.06
	42.06	1990.84	912.12	926.56	538.16	150.72	475.96
	62.3	1946.68	1090.44	978.2	846.6	136.04
	26.18	2437.68
	68.02
	57.58	5400.8	4922.96	1953.56	492.12	301	1960
	55.76	5624.96		2184.8	741.72	141.04
	62.38
	64.24
	55.56	2509.32	2004.28	1821.6		196.84	1456
	75.8	2841.16	2425.28	1599.04
	49.8
	36.4	2041.24	1924.92	1377.2		977.2
	15.98	1808.6	1777.2	1641.24		859.68
	72.4	1695.12
	16.92
	5.48	6273.84	5195.64	3757.52		3147.6
	9.84	5357.52	4693.52	3343.36		2515
	0.9
	9.84	6543.36	5260.92	4645.48		2957.52
	12.3	6027.04	5110.72	4041.24		2463.36
	6.76
	11.22	5660.4	4442.16	3260.4		3048.04
	5.14	5016.76		4279.32		2568.04
	32.34
	58.62	2256.92	1464.72	1064.52		242.64	1474.64
	65.26	2355.56	1301	1150
	34.66	2373.64
	88.48
	27.54	437.4	317.12	132.48	138.36
	40.52	390.24	177.12	196.76	127.76
	28.04
	31.36	132.2	97.84	71.4	74.08
	37.36	121.72	117	68.72	80.68
	36.84
	56.96
	52.88	444.72	323.64	240.28	146.68
	50.44	487.56	369.8	319.96	195.2
	57.98
	33.28
	27.44	2024.84	1014.24	990.48
	26.46	2054.64
	24	2169.2
	34.64
	54.82
	10.12	1994.2	1841.08	765.88
	6.76	2067.04
	8.32	2397
	14.14
	134.36	1865.4	1231.48	1022.88
	117.58	2080.56	1283.08	1161.6
	48.68	1536.76
	145.28
	39.74	761.84	672.96	218.52
	36.62	715.56	641.32	249.08
	26.58
	132.36	4055.76		4097	2763.64	584.36
	144.68	6031.28		4856.64	2384.48
	178.42
	95.24	2928.92		2014.2	1788.08	442.64
	111.06	2999.56		1704.04	1215.92
	85.66
	132.56	6174.72		4817.64	3645.6	3185.36
	108	5626.4		4506.92	4071.4
	140.58
	43.3	2687.36		1695.24	1084.52	726.12
	42.14	3042.32		1316.88	1237.96
	54.94
	42.48	5211.04	3592.56
	41.74	5072.28	4006.28
	38.12
	8.66	643.04	287.4
	11.84	520.64	254.6
	11.28
	75.9	3965.2	2978.76
	91.64	4244.8	3237.32
	70.26
	62.04	3536.48	2455.08
	60.22	3078.32	2758.88
	62.3
	165.96	1770.04		981.2
	174.16	1766.12		1163.08
	173.46
	1.04	2047.32		1197.56
	2.9	1888.12		1246.2
	1.86
	12.68	2178.84		1463.72
	10.42	2062.16		1402.72
	17.76	1737.24		1021.76
	12.08	1705.08		1011.04
	17.54
	12.22
	106.34	6883.12	4143.36
	114.08	6976.12	5771.56
	131.08
	137.12	2145.08	1830.52
	122.08	2133.96	1475.36
	124.96
	27.9	105.48	53.96
	32.68	89.04	60.96
	22.9
	31.56	689.24	420.2
	49.68	702.2	460
	39.48
	167.62	2370.24	1459.04
	172.7	2907.76	1784.32
	170.84
	211.76	1932.16		1052.92
	243	1794.8		1050.48
	194.2	1786.92		978
	96.66	1926.72		1164.76
	102.22
	108.08
	43.84	1343.2		816.04
	42.02	1317.52		1050.92
	52.62
	12.88	5205.28	3796.76	2826.36
	15.26	4843.28	3688.44	2799.72
	13.26
	15.92	8318.32	5385.2	4499.96
	14.66	6937.52	6133.08	4231.12
	13.22
	31.36	3983.6	2131.84	1380.64	238.76	149.2
	29.36	3365.48	2002.08	1544.84	178.48
	30.06
	43.52	1355.36	1290.68	819.36	163.08	206.44
	48.9	1633.8	1272.28	676.04	356.52
	49.94
	119.18	1487.32	1109.16	1227.24	505.32	256.04
	133.62	1382.2	796.48	817.36	492.12
	128.24
	45.94	1517.76	1148.04	745.36	590.6	238.96
	61.1	1626.72	865.2	785.48	601.08
	45.38

## Sheet: Fig. 4b
LPS	-	+	+	+
ATP	-	+	+	+
Glucose (mM)	11.5	11.5	5.75	-
2-DG (mM)	-	-	5.75	11.5
	52.32	1638.64	916.52	409.44
	73	2928.92
	48.68	1536.76
	72.4	1888.12
	95.24
	63.7	1540.12	1078.08	612.04
	42.14	1695.12
	1.04	2047.32
	54.94	3042.32
	2.9
	1.86
	58.9	3451.28	1682.72
	62.38	3852.36	1998.72
	34.16	4788.08
	32.94	4209.84
	75.9	3965.2
	91.64	4244.8
	34.36
	70.26
	62.18
	78.02	3542.6	1336.28
	54.84	2936.16	1380.24
	154.06	3511.16
	179.52	3185.48
	111.06	2999.56
	43.3	2687.36
	128.6
	60.78
	68.86	4962.56	3183.68
	44.54	5382.96	3188.76
	49.74	4055.76
	132.36	6031.28
	62.04	3536.48
	60.22	3078.32
	144.68
	62.3
	178.42
	27.54	437.4		200.48
	40.52	390.24		160.28
	28.04
	31.36	132.2		46.44
	37.36	121.72		45.4
	36.84
	52.88	444.72		101.72
	50.44	487.56		116.28
	57.98
	33.28	450.68		258.6
	36.4	372.84		297.04
	27.5
	62.38
	34.64	710.4		224.12
	54.82	798.8		305.84
	56.96
	85.66
	13.42	263.68	133.64
	12.26	283.6	116.6
	11.7
	18.96	7057.36	3030.6
	16.18	5222.6	3235.88
	42.48	5211.04
	41.74	5072.28
	19.32	5205.28
	38.12	4843.28
	12.88
	15.26
	13.26

## Sheet: Fig. 4c
LPS	-	+	+	+
ATP	-	+	+	+
Glucose (mM)	11.5	11.5	25	11.5
2-DG (mM)	-	-	-	13.5
	29.6	1842.56	3230.88	1299.2
	32.36	2149.24	3104.4
	30.72	2570.52
	149.8	3166.84	4495.8	1893.16
	155.34	3637.68	4258.56
	165.36
	23.06	763	1484.04	125.04
	27.96	1027.24	1226.8
	36.92
	67.22	1348.24	1511.48	810.24
	48.66	1094.52	1655
	48.44
	13.2	383.4	837.08	87.08
	10.92	349.6	876.2
	11.08
	5.14	1635.64	2491.68
	7.66	1660.4	2717.08
	4.74
	2.74	1298.2	1988.84	477
	4.04	1135.32	1573.36
	6.96
	85.68	3201.56	4232.68	1413.04
	69.64	3949.72	4778.72
	55.8
	21.8	1384.92	1932.88	496.12
	20.52	1376.32	1737.04
	19.72
	47.92	2126.6	2788.16
	48.46	1533.32	1809.44
	60.66		1985.92
	133.02	1925.28	2415.36	1281.56
	189.12	2139.84	2263.92
	185.62		2703.24
	149.8	3166.84	4495.8	2081.96
	155.34	3637.68	4258.56
	165.36
	67.22	1348.24	1511.48	645.96
	48.66	1094.52	1655
	48.44

[truncated: 3 more sheets: Fig. 4d, Fig. 4e, Table S2]
